# Supplementary material for: Study protocol and pilot study results for a clinical intervention trial of PKU carriers and non-carriers: the Phe for Me trial
Source: Orphanet J Rare Dis. 2026 Jan 19;21:18. doi: 10.1186/s13023-025-04131-2 (PMC12817628; doi:10.1186/s13023-025-04131-2)
Supplement: Supplementary file 2 — Supplementary Material 2 [file 13023_2025_4131_MOESM2_ESM.xlsx]

## Sheet: Sheet1
	DBS_weight_mg	K_normilization_RPA	Urine_osmality	Saliva_osmality	POS:DBS:Phe/Tyr	POS:Saliva:Phe/Tyr	POS:Urine:Phe/Tyr	POS:DBS:58.0648:0.77:Unknown	POS:DBS:58.0648:0.87:Unknown	POS:DBS:76.0399:0.8:Glycine	POS:DBS:76.0762:1:Trimethylamine-N-oxide	POS:DBS:90.0555:0.84:Alanine	POS:DBS:93.0748:0.87:Unknown	POS:DBS:94.0635:0.67:Unknown	POS:DBS:104.0712:1:gamma-Aminobutyric acid	POS:DBS:104.0712:0.77:beta-Aminoisobutyric acid	POS:DBS:104.0712:0.87:Unknown	POS:DBS:104.0712:0.95:Unknown	POS:DBS:104.1075:1:Choline	POS:DBS:106.0504:0.9:Serine	POS:DBS:114.0667:1:Creatinine	POS:DBS:116.0712:0.94:Proline	POS:DBS:118.0868:0.81:Unknown	POS:DBS:118.0868:0.89:Valine	POS:DBS:118.0868:0.97:Betaine	POS:DBS:120.0661:0.92:Threonine	POS:DBS:125.1049:0.77:Unknown	POS:DBS:129.0660:0.82:Unknown	POS:DBS:130.0868:0.97:Unknown	POS:DBS:132.0661:1.01:Hydroxyproline	POS:DBS:132.0773:0.83:Creatine	POS:DBS:132.1025:0.9:Isoleucine	POS:DBS:132.1025:0.91:Leucine	POS:DBS:133.0613:0.93:Asparagine	POS:DBS:133.0977:1:Ornithine	POS:DBS:134.0453:0.98:Aspartic acid	POS:DBS:137.0463:1.04:Hypoxanthine	POS:DBS:139.0503:0.8:Urocanic acid	POS:DBS:143.1183:0.8:Unknown	POS:DBS:144.0471:0.79:Unknown	POS:DBS:144.1025:0.98:Proline betaine	POS:DBS:146.1181:0.79:Deoxycarnitine	POS:DBS:147.0770:0.94:Glutamine	POS:DBS:147.1134:0.72:Lysine	POS:DBS:148.0610:0.95:Glutamic acid	POS:DBS:150.0589:0.93:Methionine	POS:DBS:150.1121:0.8:Triethanolamine	POS:DBS:152.0567:0.82:Guanine	POS:DBS:156.0773:1:Histidine
Carriers Baseline	2.23333	0.149176	505.667	85.6667	1.23318	0.732953	1.21723	0.000994541	0.00300946	0.266192	0.00665908	0.369236	0.00852902	0.00527171	0.00467916	0.00309091	0.0480091	0.00514898	0.0411657	0.501098	0.328444	0.425815	0.0512901	0.613567	0.254494	0.261558	0.0150667	0.0425769	0.0142851	0.0201533	0.502812	0.342016	0.683029	0.0977902	0.706457	0.272032	0.0595775	0.292713	0.0204854	0.0138762	0.1793	0.0456362	0.79406	0.301606	0.299312	0.0529038	0.0134106	0.00185732	0.364907
Carriers Post	2.23333	0.169118	178	75.3333	5.70989	0.884236	3.37182	0.00193318	0.00302758	0.214145	0.00826703	0.324259	0.00952514	0.00570165	0.00618946	0.00343042	0.0500108	0.0075343	0.0372549	0.368216	0.348005	0.373945	0.0504021	0.557895	0.344823	0.208528	0.0145785	0.0485697	0.0161928	0.0201809	0.619627	0.19685	0.429842	0.0944409	0.572914	0.264376	0.0848449	0.193306	0.0217846	0.0139446	0.245583	0.0585366	0.923583	0.287723	0.308971	0.0447926	0.0108801	0.00192661	0.3013
Non-Carriers Baseline	2.45	0.156686	508.5	112.5	1.02008	1.01363	0.586074	0.00197807	0.00381697	0.300893	0.00775471	0.724517	0.0077577	0.00582252	0.00744083	0.0042664	0.0581962	0.00482966	0.0579318	0.613301	0.322471	0.868965	0.0617693	0.767135	0.257371	0.256662	0.0177947	0.0189558	0.00810928	0.0341547	0.940619	0.420013	0.790258	0.12239	0.74681	0.310101	0.122155	0.417453	0.0233397	0.0152993	0.0118886	0.0404313	0.961738	0.352752	0.447174	0.0610027	0.013628	0.00364854	0.410138
Non-Carriers Post	2.3	0.0971666	334	87	2.72328	1.72548	2.86631	0.00257191	0.00367399	0.227204	0.0095208	0.565748	0.00953879	0.0063021	0.00738186	0.00453656	0.0584416	0.005955	0.0365862	0.456174	0.351455	0.714795	0.0659451	0.691378	0.285458	0.194161	0.0193817	0.0191918	0.00884873	0.0286627	0.905082	0.351282	0.608399	0.109478	0.583616	0.268295	0.0930357	0.272457	0.0263584	0.0178578	0.0209593	0.0414294	1.00764	0.317216	0.429025	0.0481112	0.0103062	0.0025842	0.359284
[truncated: 318 more columns]
